# Supplementary material for: The Role of Quantitative PCR in Evaluating the Clinical Significance of Human Bocavirus Detection in Children
Source: Viruses. 2024 Oct 19;16(10):1637. doi: 10.3390/v16101637 (PMC11512256; doi:10.3390/v16101637)
Supplement: Supplementary file 1 [file viruses-16-01637-s001.zip]

Archive with 1 entries (1 files):
- viruses-3262488-supplementary.pdf
